# Supplementary material for: Emotion-based design research of rural street spaces using eye-tracking technology: A case study of Huixingtou Village in Handan City
Source: PLoS One. 2025 Jun 25;20(6):e0326049. doi: 10.1371/journal.pone.0326049 (PMC12194074; doi:10.1371/journal.pone.0326049)
Supplement: S1 File — (XLS) [file pone.0326049.s001.xls]

## Sheet: Sheet1
Participants	Six Design Images	Average Pupil Diameter	Average Saccade Amplitude	Average Saccade Duration	Average Saccade Velocity	Average Fixation Duration	Peak Saccade Velocity	Scale	Aesthetic	Publicness	Lingering	Pleasantness	Safety
1	A1	3.501	361.23	0.21	1.998	0.475	3.182	4	5	3	4	4	4
2	A1	3.325	609.255	0.298	2.292	0.538	4.009	5	5	5	4	5	5
3	A1	3.521	547.993	0.235	2.598	0.405	4.561	4	5	5	4	4	4
4	A1	3.041	335.028	0.171	2.155	0.444	4.489	3	4	4	4	3	3
5	A1	3.495	530.877	0.16	3.142	0.71	5.13	3	5	5	3	4	5
6	A1	3.324	417.636	0.227	2.172	0.704	5.326	5	4	4	4	3	4
7	A1	3.302	363.048	0.212	1.957	0.499	3.585	4	4	4	4	4	5
8	A1	3.6	464.794	0.183	2.698		4.376	4	5	4	4	3	4
9	A1	4.229	392.665	0.211	2.228	0.384	3.712	3	4	3	2	3	3
10	A1	3.29	437.444	0.15	2.764	0.485	4.855	4	5	5	3	4	5
11	A1	2.934	534.65	0.182	2.822	0.668	4.131	4	4	4	5	4	4
12	A1	3.652	396.186	0.189	2.202	0.411	3.777	4	5	5	4	5	5
13	A1	4.138	435.394	0.167	2.519	0.312	3.9	3	4	4	4	5	5
14	A1	3.787	408.95	0.149	2.605	0.499	4.119	4	5	5	4	4	4
15	A1	4.109	323.679	0.133	2.312	0.432	4.339	2	3	3	2	3	2
16	A1	3.196	501.572	0.191	3.137	0.713	6.187	5	5	4	5	5	4
17	A1	3.679	386.021	0.192	2.385	0.552	3.676	5	5	5	5	4	5
18	A1	3.335	389.885	0.198	2.281	0.531	5.062	5	5	5	5	4	4
19	A1	2.856	381.063	0.194	1.942	0.529	2.735	4	5	4	4	4	4
20	A1	2.525	475.899	0.26	2.266	0.595	4.416	3	4	3	3	3	5
21	A1	4.356	364.125	0.279	1.792	0.961	3.084	3	3	3	3	3	4
22	A1	3.466	405.392	0.185	2.338	0.489	4.294	5	4	5	4	4	5
23	A1	3.412	305.124	0.196	1.687	0.49	2.602	2	4	3	3	4	4
24	A1	2.888	375.11	0.165	2.289		2.906	3	4	4	4	4	4
25	A1	3.318	554.712	0.216	2.801	0.365	4.479	5	5	5	5	5	5
26	A1	2.472	394.57	0.16	2.453	0.357	3.696	5	5	5	5	4	4
27	A1	3.374	336.679	0.214	1.902	0.508	2.876	3	3	4	4	3	4
28	A1	2.608	402.645	0.221	2.33	0.566	3.764	4	5	4	5	4	5
29	A1	3.944	375.333	0.276	2.002	0.405	3.854	3	4	4	4	2	3
30	A1	3.603	441.791	0.214	2.122	0.6	3.64	3	4	3	4	3	3
31	A1	3.622	311.976	0.155	2.173		3.139	3	4	4	3	4	3
1	A2	3.314	389.828	0.146	2.826	0.701	4.164	4	5	4	4	5	4
2	A2	3.41	471	0.16	2.846	0.436	4.032	5	5	4	5	5	4
3	A2	3.281	411.615	0.235	2.21	0.59	4.338	4	5	5	5	4	5
4	A2	2.7	446.48	0.166	2.591	0.846	3.671	4	3	5	5	5	4
5	A2	3.394	329.565	0.187	1.981	0.469	4.231	4	4	5	4	4	5
6	A2	3.235	355.297	0.172	2.086	0.845	3.606	5	5	4	5	3	4
7	A2	3.356	391.764	0.128	3.092	0.552	6.425	4	4	5	4	4	4
8	A2	3.371	277.37	0.206	1.568		2.667	3	5	4	5	4	5
9	A2	4.065	369.138	0.159	2.344	0.274	3.781	4	4	4	3	3	3
10	A2	3.291	466.107	0.171	2.745	0.555	4.195	3	5	3	3	2	3
11	A2	2.984	538.317	0.166	3.196		4.222	4	4	4	4	4	4
12	A2	3.655	390.057	0.164	2.419		3.407	4	5	3	3	4	5
13	A2	3.869	421.013	0.168	2.479	0.34	4.316	4	5	5	4	4	4
14	A2	3.636	323.944	0.135	2.4	3.14	2.976	5	4	5	4	3	3
15	A2	3.628	427.568	0.157	2.656	0.418	4.364	4	5	5	4	5	5
16	A2	3.223	543.656	0.173	3.234		3.717	5	5	4	5	4	4
17	A2	3.179	456.819	0.28	2.459	0.363	4.097	5	5	5	4	4	5
18	A2	3.142	384.97	0.183	2.154	0.517	5.861	4	5	4	4	3	4
19	A2	2.892	346.554	0.225	1.911	0.452	4.347	4	5	4	5	5	5
20	A2	2.407	321.513	0.139	2.429		5.272	4	4	3	2	3	3
21	A2	4.348	759.743	0.227	3.334		3.566	3	4	4	3	3	3
22	A2	3.325	368.15	0.156	2.283	0.625	3.648	5	5	5	4	4	5
23	A2	3.109	494.114	0.222	2.598	0.631	4.841	3	4	3	4	3	4
24	A2	2.74	266.224	0.152	1.686	0.63	3.043	4	4	5	3	4	4
25	A2	3.282	410.952	0.354	2.031	0.679	3.859	5	5	5	5	5	5
26	A2	2.691	413.364	0.168	2.527	0.676	3.283	4	4	5	5	4	4
27	A2	3.196	452.635	0.162	2.762	0.517	4.452	4	4	4	5	4	4
28	A2	2.463	344.798	0.229	1.747	0.401	3.543	4	4	5	5	4	5
29	A2	3.702	435.573	0.174	2.418	0.569	3.903	4	4	4	5	3	3
30	A2	3.539	489.726	0.179	2.687	0.736	3.682	4	4	3	4	3	4
31	A2	3.309	355.075	0.133	2.863	0.79	8.6	4	4	5	5	4	4
1	B1	3.491	339.112	0.171	2.129	0.737	2.796	4	5	4	5	3	5
2	B1	3.428	332.575	0.207	2.103	0.785	4.365	5	5	5	5	5	5
3	B1	3.39	489.691	0.208	2.439	0.28	4.115	5	5	5	5	4	5
4	B1	2.937	408.123	0.21	2.159	0.502	5.198	2	4	4	3	3	3
5	B1	3.477	351.116	0.187	2.151	0.498	3.36	4	5	5	5	4	5
6	B1	3.411	302.186	0.155	1.902		2.872	5	5	4	4	4	3
7	B1	3.492	418.258	0.206	2.225	0.478	3.907	3	4	5	4	5	4
8	B1	3.276	393.84	0.161	2.628	0.763	3.914	4	5	5	4	4	5
9	B1	4.29	403.283	0.161	2.531	0.46	3.615	4	4	3	4	4	4
10	B1	3.666	529.641	0.249	2.334	0.777	5.419	2	4	5	4	3	4
11	B1	2.957	416.762	0.154	2.683	0.628	4.196	4	4	4	4	4	5
12	B1	3.885	401.087	0.295	1.695	0.843	4.282	3	5	3	4	4	5
13	B1	4.158	497.927	0.21	2.679	0.264	6.467	5	5	5	5	4	4
14	B1	4.113	364.082	0.155	2.312		2.791	4	4	3	5	5	5
15	B1	3.949	353.07	0.198	1.948	0.393	3.411	4	4	5	3	4	4
16	B1	3.151	408.101	0.193	2.218	0.529	5.082	5	4	5	4	5	4
17	B1	3.02	423.663	0.277	2.233	0.675	3.66	5	4	5	4	4	5
18	B1	3.299	465.827	0.618	1.056	0.334	1.876	5	4	4	5	4	4
19	B1	3.034	433.446	0.221	2.187	0.381	4.682	4	5	5	5	5	5
20	B1	2.426	506.47	0.201	2.659		4.595	4	4	5	5	4	5
21	B1	4.38	407.306	0.23	2.299	0.693	4.134	3	4	4	4	4	4
22	B1	3.435	426.193	0.204	2.223	0.647	3.569	5	5	5	4	5	5
23	B1	4.003	333.346	0.251	2.017	0.433	3.784	4	4	3	4	4	4
24	B1	2.964	371.955	0.151	2.488	0.514	3.592	4	4	4	5	4	4
25	B1	3.114	277.914	0.203	1.683	0.531	2.777	4	5	5	5	5	5
26	B1	2.611	431.593	0.156	2.832	0.626	5.267	4	4	4	4	4	5
27	B1	3.271	398.61	0.188	2.31	0.517	4.998	4	5	5	5	4	5
28	B1	2.609	218.107	0.134	1.487		2.872	4	4	5	4	5	5
29	B1	3.914	437.786	0.204	2.475	0.476	4.891	5	4	5	5	4	5
30	B1	3.928	284.655	0.132	2.141	0.581	2.795	4	4	3	4	4	4
31	B1	3.641	379.263	0.148	2.543	0.66	3.006	5	5	4	3	5	4
1	B2	3.364	376.548	0.145	2.491	0.771	4.043	4	5	5	3	4	4
2	B2	3.448	385.883	0.251	1.782	0.344	2.74	5	5	5	5	5	4
3	B2	3.597	533.165	0.184	2.856	0.409	4.55	5	4	5	4	5	5
4	B2	3.037	260.463	0.211	1.44	0.72	3.449	3	4	2	4	3	4
5	B2	3.498	376.608	0.188	1.851	0.794	4.586	4	5	5	4	4	5
6	B2	3.153	267.546	0.148	1.946	0.695	3.521	5	5	4	5	5	5
7	B2	3.182	410.477	0.181	2.175	0.952	3.594	4	4	4	4	3	4
8	B2	3.414	382.545	0.139	2.569	0.536	4.519	3	4	5	4	3	5
9	B2	4.317	418.847	0.168	2.501	0.306	3.625	4	4	4	3	4	4
10	B2	3.26	267.81	0.173	1.721	0.604	3.334	4	2	4	2	4	2
11	B2	3.064	418.132	0.17	2.401	0.601	4.21	4	4	4	4	4	5
12	B2	3.651	381.553	0.205	2.229	0.422	3.888	4	4	4	3	5	4
13	B2	4.012	413.074	0.166	2.423	0.374	3.548	5	5	5	4	5	4
14	B2	4.089	429.563	0.194	2.724	0.925	4.295	4	4	3	3	4	4
15	B2	4.059	505.027	0.156	3.139	0.626	4.952	2	1	1	2	1	1
16	B2	3.273	480.78	0.318	2.535	0.715	4.189	5	4	4	5	5	4
17	B2	3.249	450.168	0.362	1.934	0.412	3.265	5	5	5	4	5	5
18	B2	3.361	525.863	0.219	2.566	0.546	4.193	5	4	4	3	3	5
19	B2	2.718	296.827	0.198	1.814	0.588	3.83	5	5	3	4	4	5
20	B2	2.4	547.015	0.348	2.295		3.688	4	4	3	3	3	4
21	B2	4.663	499.347	0.19	2.72	0.831	4.765	3	3	3	3	4	3
22	B2	3.361	516.768	0.199	2.611	0.401	4.42	5	5	5	4	5	5
23	B2	3.416	467.064	0.212	2.523	0.506	5.884	3	4	3	4	3	4
24	B2	2.894	332.189	0.136	2.353	0.588	4.065	4	4	4	5	4	4
25	B2	3.218	426.044	0.192	2.596		5.235	4	5	5	5	5	5
26	B2	2.61	468.668	0.168	2.912	0.527	6.337	4	5	4	4	4	4
27	B2	3.316	455.507	0.19	2.534	0.736	3.982	4	3	3	4	4	4
28	B2	2.592	361.195	0.187	1.902	0.935	3.306	4	4	5	5	4	5
29	B2	3.796	387.166	0.195	2.095	0.44	3.885	3	4	3	4	3	3
30	B2	3.546	333.002	0.161	2.38	0.764	3.799	4	5	4	4	4	5
31	B2	3.435	347.005	0.149	2.295	0.714	3.042	3	3	2	3	3	3
1	C1	3.759	361.821	0.18	2.283	0.451	3.928	3	5	3	3	4	3
2	C1	3.443	505.114	0.196	2.48	0.645	3.371	5	5	4	5	5	5
3	C1	3.588	398.238	0.192	2.363	0.346	3.888	4	4	4	5	4	4
4	C1	3.174	350.365	0.182	2.114	0.499	3.776	3	4	3	3	3	4
5	C1	3.694	131.789	0.189	0.88		1.312	4	5	4	5	4	4
6	C1	3.306	388.175	0.167	2.368	0.851	4.836	5	3	3	2	4	3
7	C1	3.26	358.828	0.16	2.334	0.466	2.828	4	4	4	4	4	4
8	C1	3.614	346.005	0.161	2.385	0.686	3.924	4	4	3	3	4	3
9	C1	4.506	280.437	0.147	1.951	0.524	3.185	4	4	3	3	4	3
10	C1	3.52	271.643	0.199	2.022		3.261	3	2	3	2	2	5
11	C1	2.995	440.952	0.161	2.691	0.566	3.878	4	4	4	4	4	4
12	C1	3.819	372.61	0.162	2.378	0.383	4.05	4	4	3	4	3	5
13	C1	4.35	438.569	0.214	2.273	0.329	4.15	4	5	4	4	4	5
14	C1	3.814	447.97	0.143	3.039	0.862	3.833	5	4	3	5	5	4
15	C1	4.003	366.936	0.142	2.542	0.782	3.755	5	4	3	4	3	4
16	C1	3.642	403.295	0.179	2.503	0.671	4.71	5	4	4	4	5	4
17	C1	3.648	321.994	0.185	1.897	0.51	2.683	5	5	5	5	4	4
18	C1	3.441	484.026	0.234	2.462	0.463	7.38	5	5	5	5	4	5
19	C1	2.829	366.683	0.197	2.036	0.471	3.789	5	5	5	5	5	5
20	C1	2.504	426.918	0.206	2.389	0.702	4.64	4	4	5	4	4	4
21	C1	4.279	454.08	0.247	2.437	0.779	3.362	3	3	3	2	3	3
22	C1	3.651	382.299	0.176	2.165	0.423	3.343	5	5	4	5	5	5
23	C1	3.557	388.759	0.207	2.226	0.431	3.465	3	4	3	3	3	3
24	C1	2.991	347.531	0.17	2.338	0.848	5.107	4	4	5	5	4	4
25	C1	3.455	356.961	0.216	1.942	0.446	3.238	4	4	4	4	4	4
26	C1	2.648	404.276	0.187	2.415	0.379	3.968	4	5	4	5	4	4
27	C1	3.424	276.061	0.187	1.486	0.797	2.706	4	4	4	4	4	3
28	C1	2.694	365.948	0.251	1.916	0.675	4.396	4	5	4	4	3	5
29	C1	3.877	486.814	0.261	2.027	0.455	3.953	3	3	4	5	3	3
30	C1	3.586	299.77	0.136	2.139	0.644	3.39	4	4	4	3	3	3
31	C1	3.825	341.139	0.164	1.916	0.967	3.856	3	4	2	3	2	3
1	C2	3.883	471.465	0.202	2.449	0.386	5.279	3	3	4	4	3	3
2	C2	3.473	530.171	0.374	1.989	0.425	2.759	4	5	5	4	4	5
3	C2	3.568	439.591	0.176	2.467	0.246	4.517	4	5	5	5	4	4
4	C2	3.065	456.028	0.173	2.754	0.425	7.148	5	4	5	4	4	4
5	C2	3.811	323.629	0.184	2.181	0.425	4.262	4	5	4	5	5	5
6	C2	3.713	306.375	0.194	1.752	0.602	2.97	4	5	4	5	5	3
7	C2	3.676	314.393	0.153	2.156	0.31	2.981	3	4	5	4	4	5
8	C2	3.354	317.302	0.192	2.161	0.659	4.375	4	4	5	3	4	4
9	C2	4.624	306.462	0.149	2.067	0.291	2.832	4	4	4	4	4	3
10	C2	3.788	420.317	0.194	2.48	0.383	4.868	2	4	5	4	3	4
11	C2	3.134	414.95	0.152	2.673	0.372	3.88	4	5	4	4	4	4
12	C2	3.964	428.434	0.22	2.287	0.292	3.568	4	5	3	5	2	4
13	C2	4.36	392.184	0.196	2.173	0.584	3.14	4	3	5	4	4	4
14	C2	4.418	411.184	0.199	2.284		4.067	4	5	4	4	3	3
15	C2	3.879	311.836	0.165	2.06	0.4	3.646	4	4	3	4	5	4
16	C2	3.15	507.536	0.24	2.43	0.771	5.022	5	4	5	5	4	5
17	C2	3.405	364.872	0.146	2.382	0.395	3.308	5	5	5	4	4	5
18	C2	3.797	345.362	0.185	2.109	0.352	3.611	5	5	5	4	3	4
19	C2	3.649	379.304	0.23	2.127	0.283	3.439	4	4	3	5	4	4
20	C2	2.415	327.93	0.19	2.03	0.49	4.358	4	4	5	5	4	4
21	C2	4.91	360.907	0.148	2.403	0.669	3.806	3	3	4	3	3	3
22	C2	3.628	483.182	0.178	2.74	0.458	3.55	5	4	5	5	4	5
23	C2	3.733	343.62	0.239	1.893	0.33	3.115	4	4	3	5	4	4
24	C2	2.897	362.903	0.18	2.489	0.656	4.428	4	4	4	4	4	4
25	C2	3.323	387.273	0.362	1.944	0.359	3.465	4	5	4	5	5	5
26	C2	2.566	419.591	0.153	2.635	0.467	4.233	4	5	4	5	4	4
27	C2	3.447	376.328	0.173	2.298	0.426	4.8	3	4	4	3	4	4
28	C2	2.768	331.152	0.197	1.964	0.262	2.909	4	5	5	4	5	4
29	C2	3.754	464.615	0.274	2.03	0.403	4.077	3	4	4	5	3	4
30	C2	3.923	256.649	0.137	1.875	0.714	3.26	4	4	3	3	3	3
31	C2	4.106	419.859	0.164	2.77	0.685	7.298	4	3	4	4	3	3
